# Supplementary material for: Functional divergence of protein kinase A regulatory subunit Iβ variants: the importance of N3A motifs in PKA regulation
Source: FEBS J. 2025 Dec 13;293(8):2417–34. doi: 10.1111/febs.70358 (PMC13080237; doi:10.1111/febs.70358)
Supplement: Supplementary file 1 — Fig. S1. RIβ variants show comparable cAMP‐induced holoenzyme dissociation for Cβ splice variants. Fig. S2. Respective curves of 8‐Fluo‐cAMP binding to the RIβ variants. Fig. S3. Comparison of basal and maximum holoenzyme activity of the RIβ variants. Fig. S4. Comparison of the RIβ variant affinities to FSS‐Cα analyzed using a bivalent analyte model. Fig. S5.1. Structural comparison of the A268 and R268 variant highlighting interface interactions. Fig. S5.2. R:C interface between αH‐αI loop and αB helix. Fig. S5.3. CNB‐B domain in RIβ:C structure. Fig. S6.1. The residue A268 is on the R:C interface. Fig. S6.2. αA helix of CNB‐B is always on the domain interface. Fig. S6.3. Helical propensity and conformational changes in the B/C helix of the R‐subunit. Left and Right. Fig. S7. Changes in degree centrality between A268 and R268 variant. Fig. S8. Sequence alignment of mammalian RIβ reveals A268 as the canonical variant. Table S1. Association and dissociation rate constants for both the RIβ variant and FSS‐Cα. [file FEBS-293-2417-s002.zip]

Archive with 2 entries (2 files):
- FJ-25-0698.R1_Functional divergence-Supplementarydatafile-Word.docx
- Functional divergence of Protein Kinase A regulatory subunit.pdf
